# Supplementary material for: Ionotropic Receptors as Potential Targets Against Insect-Transmitted Diseases
Source: Biomolecules. 2026 Jan 3;16(1):76. doi: 10.3390/biom16010076 (PMC12838988; doi:10.3390/biom16010076)
Supplement: Supplementary file 1 [file biomolecules-16-00076-s001.zip]

Archive with 1 entries (1 files):
- biomolecules-4031807-supplementary.pdf
